# Supplementary material for: Cervical and Vaginal Microbiomes in Early Miscarriages and Ongoing Pregnancy with and without Dydrogesterone Usage
Source: Int J Mol Sci. 2023 Sep 8;24(18):13836. doi: 10.3390/ijms241813836 (PMC10531357; doi:10.3390/ijms241813836)
Supplement: Supplementary file 1 [file ijms-24-13836-s001.zip]

Archive with 2 entries (2 files):
- Table S1. CSTs in cervical microbiome (Fisher’s exact test).pdf
- Table S2. CSTs in vaginal microbiome (Fisher’s exact test).pdf
